# Supplementary material for: SPSL1 is essential for spermatophore formation and sperm activation in Spodoptera frugiperda
Source: PLoS Genet. 2023 Dec 4;19(12):e1011073. doi: 10.1371/journal.pgen.1011073 (PMC10721193; doi:10.1371/journal.pgen.1011073)
Supplement: S1 Table — (XLSX) [file pgen.1011073.s005.xlsx]

## Sheet: Sheet1
S1 Table. List of species and accession number.
Species	Accession number
Spodoptera frugiperda	XP_035457022.2
Spodoptera litura	XP_022835461.1
Trichoplusia ni	XP_026734176.1
Helicoverpa zea	XP_047037361.1
Maniola jurtina	XP_045780127.1
Manduca sexta	XP_030023166.2
Bombyx mori	NP_001153674.1
Neodiprion lecontei	XP_015512402.2
Diprion similis	XP_046750076.1
Athalia rosae	XP_012264277.2
Belonocnema kinseyi	XP_033208181.1
Limnephilus flavicornis	WIM01375.1
Plectrocnemia conspersa	UPQ64761.1
Thrips palmi	XP_034233867.1
Frankliniella occidentalis	KAE8752984.1
Sipha flava	XP_025425629.1
Rhopalosiphum maidis	XP_026808260.1
Acyrthosiphon pisum	XP_003247331.1
Myzus persicae	XP_022176319.1
