# Supplementary material for: SPSL1 is essential for spermatophore formation and sperm activation in Spodoptera frugiperda
Source: PLoS Genet. 2023 Dec 4;19(12):e1011073. doi: 10.1371/journal.pgen.1011073 (PMC10721193; doi:10.1371/journal.pgen.1011073)
Supplement: S2 Table — (XLSX) [file pgen.1011073.s006.xlsx]

## Sheet: Sheet1
S2 Table. Primers used in this study.
Primers	Sequence (5’-3’)	Purpose
SPSL1-cDNA-F	ATGGTAGTAATTCTTCTTGAAATATTTC	ORF amplification
SPSL1-cDNA-R	CTAACCAGGCCACACAATGC	ORF amplification
SPSL1-TF	TCCCAACACTAAGAGTAAGAGTCC	Mutation test
SPSL1-TR	AATGCCTTCAATCCATTCCAAATA	Mutation test
SPSL1-QRT-F	GCAACCGTTCAATGAAGTTTCTGA	qRT-PCR
SPSL1-QRT-R	CCACCCTTTCTTCCATCACTTGC	qRT-PCR
GADPH-F	TGTCTTCACAACCACAGAGAAGG	qRT-PCR
GADPH-R	TTGTAGGAAGGATCGTAAGCGTC	qRT-PCR
