# Supplementary material for: SPSL1 is essential for spermatophore formation and sperm activation in Spodoptera frugiperda
Source: PLoS Genet. 2023 Dec 4;19(12):e1011073. doi: 10.1371/journal.pgen.1011073 (PMC10721193; doi:10.1371/journal.pgen.1011073)
Supplement: S3 Table — A: 95% water, 5% acetonitrile, 10 mM ammonium formate, 0.1% formic acid. B: 95% acetonitrile, 5% water, 10 mM ammonium formate, 0.1% formic acid. The column oven was set at 40°C. (XLSX) [file pgen.1011073.s007.xlsx]

## Sheet: Sheet1
S3 Table. The UPLC methods for different amino acids and urea.
Time	Flow rate (mL/min)	A%	B%
0	0.3	0	100
1	0.3	0	100
17	0.3	25	75
19	0.3	60	40
20	0.3	60	40
20.1	0.3	0	100
25	0.3	0	100
