# Supplementary material for: SPSL1 is essential for spermatophore formation and sperm activation in Spodoptera frugiperda
Source: PLoS Genet. 2023 Dec 4;19(12):e1011073. doi: 10.1371/journal.pgen.1011073 (PMC10721193; doi:10.1371/journal.pgen.1011073)
Supplement: S4 Table — Q1 is parent ion, Q3 is the daughter ion, CE is the collision energy, DP is the declustering potential. For each compound, the Q1 and the first Q3 were used for quantification, the second as a quality control. (XLSX) [file pgen.1011073.s008.xlsx]

## Sheet: Sheet1
S4 Table. The specific MRM parameters for each analyte.
Analytes	Q1	Q3	DP	CE
L-Alanine	90.1	44	35	15
L-Arginine	175.1	70.1	40	30
	175.1	116	40	19
L-Aspartic Acid	134.1	88	40	20
L-Cystine	241	152.1	40	19
	241	120.1	40	25
L-Glutamic Acid	148	84.1	40	21
	148	102.1	40	15
Glycine	76.1	30.1	35	16
L-Histidine	156	110	40	16
	156	83.1	40	33
L-Isoleucine	132.1	86.1	40	13
L-Leucine	132.1	86	30	14
	132.1	43.1	30	33
L-Methionine	150	104	40	14
	150	56.1	40	22
L-Phenylalanine	166	120.1	40	19
	166	103.1	40	37
L-Proline	116.1	70.1	40	20
L-Serine	106	60.1	40	15
L-Threonine	120	74.1	40	13
	120	56.1	40	22
L-Tyrosine	182.1	136	40	18
	182.1	123.1	40	23
L-Valine	118	72	40	16
	118	55.1	40	29
L-Lysine	147	84.1	40	22
	147	56.1	40	45
urea	61	44	40	25
